# Supplementary material for: In Vivo Evaluation of Cannabis sativa Full Extract on Zebrafish Larvae Development, Locomotion Behavior and Gene Expression
Source: Pharmaceuticals (Basel). 2021 Nov 25;14(12):1224. doi: 10.3390/ph14121224 (PMC8705266; doi:10.3390/ph14121224)
Supplement: Supplementary file 1 [file pharmaceuticals-14-01224-s001.zip]

Archive with 1 entries (1 files):
- pharmaceuticals-1472290-supplementary.pdf
